# Supplementary material for: A Network-Based Methodology to Identify Subnetwork Markers for Diagnosis and Prognosis of Colorectal Cancer
Source: Front Genet. 2021 Nov 1;12:721949. doi: 10.3389/fgene.2021.721949 (PMC8591094; doi:10.3389/fgene.2021.721949)
Supplement: Supplementary file 1 [file Table2.XLSX]

## Sheet: Sheet1
Supplementary Table 2. The list of 15 subnetworks that are identified in this study.
Subnetworks	Gene Symbol	Description
Subnetwork 1	PTP4A3	protein tyrosine phosphatase type IVA, member 3
Subnetwork 1	UFL1	UFM1 specific ligase 1
Subnetwork 1	BAG3	BCL2 associated athanogene 3
Subnetwork 1	KIAA0368	KIAA0368
Subnetwork 1	NUBP2	nucleotide binding protein 2
Subnetwork 1	TUBG2	tubulin gamma 2
Subnetwork 1	DNAAF5	dynein (axonemal) assembly factor 5
Subnetwork 1	HEATR3	HEAT repeat containing 3
Subnetwork 1	ATP1A4	ATPase Na+/K+ transporting subunit alpha 4
Subnetwork 1	OSBPL6	oxysterol binding protein like 6
Subnetwork 1	PLK1	polo like kinase 1
Subnetwork 1	HEATR1	HEAT repeat containing 1
Subnetwork 1	CHP1	calcineurin like EF-hand protein 1
Subnetwork 1	TANGO6	transport and golgi organization 6 homolog
Subnetwork 1	FANCI	Fanconi anemia complementation group I
Subnetwork 1	HNRNPD	heterogeneous nuclear ribonucleoprotein D
Subnetwork 1	NCDN	neurochondrin
Subnetwork 1	DNAJC11	DnaJ heat shock protein family (Hsp40) member C11
Subnetwork 1	NUP188	nucleoporin 188kDa
Subnetwork 1	HSD17B11	hydroxysteroid (17-beta) dehydrogenase 11
Subnetwork 1	TIMM23	translocase of inner mitochondrial membrane 23
Subnetwork 2	AURKA	aurora kinase A
Subnetwork 2	DHX9	DEAH-box helicase 9
Subnetwork 2	OSBPL3	oxysterol binding protein like 3
Subnetwork 2	POLD1	polymerase (DNA) delta 1, catalytic subunit
Subnetwork 2	WIF1	WNT inhibitory factor 1
Subnetwork 2	TBC1D2	TBC1 domain family member 2
Subnetwork 2	KIF16B	kinesin family member 16B
Subnetwork 2	ILF2	interleukin enhancer binding factor 2
Subnetwork 2	ILF3	interleukin enhancer binding factor 3
Subnetwork 2	HNRNPM	heterogeneous nuclear ribonucleoprotein M
Subnetwork 3	FEN1	flap structure-specific endonuclease 1
Subnetwork 3	MRE11A	MRE11 homolog A, double strand break repair nuclease
Subnetwork 3	CHPF2	chondroitin polymerizing factor 2
Subnetwork 3	CELA2B	chymotrypsin like elastase family member 2B
Subnetwork 3	DUSP19	dual specificity phosphatase 19
Subnetwork 3	MSH6	mutS homolog 6
Subnetwork 3	C16orf70	chromosome 16 open reading frame 70
Subnetwork 3	LIG1	ligase I, DNA, ATP-dependent
Subnetwork 4	ANK3	ankyrin 3, node of Ranvier (ankyrin G)
Subnetwork 4	PALM2	paralemmin 2
Subnetwork 4	SCN2A	sodium voltage-gated channel alpha subunit 2
Subnetwork 4	SCN1B	sodium voltage-gated channel beta subunit 1
Subnetwork 4	SCN5A	sodium voltage-gated channel alpha subunit 5
Subnetwork 4	SCNN1B	sodium channel epithelial 1 beta subunit
Subnetwork 4	SNTA1	syntrophin alpha 1
Subnetwork 4	MLC1	megalencephalic leukoencephalopathy with subcortical cysts 1
Subnetwork 5	PTX3	pentraxin 3
Subnetwork 5	ATP12A	ATPase H+/K+ transporting non-gastric alpha2 subunit
Subnetwork 5	COLEC10	collectin subfamily member 10
Subnetwork 5	TRMT10B	tRNA methyltransferase 10B
Subnetwork 5	C1QA	complement component 1, q subcomponent, A chain
Subnetwork 5	C1QB	complement component 1, q subcomponent, B chain
Subnetwork 5	C1QC	complement component 1, q subcomponent, C chain
Subnetwork 6	MACC1	metastasis associated in colon cancer 1
Subnetwork 6	ANLN	anillin actin binding protein
Subnetwork 6	YES1	YES proto-oncogene 1, Src family tyrosine kinase
Subnetwork 6	FASLG	Fas ligand
Subnetwork 6	ITGB4	integrin subunit beta 4
Subnetwork 6	PACSIN3	protein kinase C and casein kinase substrate in neurons 3
Subnetwork 7	FGFR2	fibroblast growth factor receptor 2
Subnetwork 7	FGF10	fibroblast growth factor 10
Subnetwork 7	GLCE	glucuronic acid epimerase
Subnetwork 7	C8orf74	chromosome 8 open reading frame 74
Subnetwork 7	RASL10B	RAS like family 10 member B
Subnetwork 7	ANOS1	anosmin 1
Subnetwork 8	P2RY14	purinergic receptor P2Y14
Subnetwork 8	FNTB	farnesyltransferase, CAAX box, beta
Subnetwork 8	FNTA	farnesyltransferase, CAAX box, alpha
Subnetwork 8	RAP2A	RAP2A, member of RAS oncogene family
Subnetwork 8	CHURC1-FNTB	CHURC1-FNTB readthrough
Subnetwork 9	INHBA	inhibin beta A
Subnetwork 9	CHRDL2	chordin-like 2
Subnetwork 9	FSTL3	follistatin like 3
Subnetwork 9	IGFBP7	insulin like growth factor binding protein 7
Subnetwork 10	MUC4	mucin 4, cell surface associated
Subnetwork 10	TRMO	tRNA methyltransferase O
Subnetwork 10	ERBB2	erb-b2 receptor tyrosine kinase 2
Subnetwork 10	GALNT11	polypeptide N-acetylgalactosaminyltransferase 11
Subnetwork 11	DUSP5	dual specificity phosphatase 5
Subnetwork 11	KIRREL2	kin of IRRE like 2 (Drosophila)
Subnetwork 11	MAPK3	mitogen-activated protein kinase 3
Subnetwork 11	TTC27	tetratricopeptide repeat domain 27
Subnetwork 12	AGR3	anterior gradient 3, protein disulphide isomerase family member
Subnetwork 12	DAG1	dystroglycan 1
Subnetwork 12	MAGI1	g 1
Subnetwork 13	SLC7A11	solute carrier family 7 member 11
Subnetwork 13	CD44	CD44 molecule (Indian blood group)
Subnetwork 13	IGFBP3	insulin like growth factor binding protein 3
Subnetwork 14	ADAM12	ADAM metallopeptidase domain 12
Subnetwork 14	FGF5	fibroblast growth factor 5
Subnetwork 14	EGF	epidermal growth factor
Subnetwork 15	FAM214A	family with sequence similarity 214 member A
Subnetwork 15	UNC45A	unc-45 myosin chaperone A
Subnetwork 15	MID2	midline 2
